# Supplementary material for: Interorganizational Networks in Physical Activity Promotion: A Systematic Review
Source: Int J Environ Res Public Health. 2021 Jul 8;18(14):7306. doi: 10.3390/ijerph18147306 (PMC8306254; doi:10.3390/ijerph18147306)
Supplement: Supplementary file 1 [file ijerph-18-07306-s001.zip]

Archive with 2 entries (2 files):
- Table_S1_Searchterm_submission.pdf
- Table_S2_QA Tool for SNA Studies_submission.pdf
